# Supplementary material for: Evaluation of the Health Status of Indonesian Watersheds Using Impervious Surface Area as an Indicator
Source: Sensors (Basel). 2023 May 22;23(10):4975. doi: 10.3390/s23104975 (PMC10220651; doi:10.3390/s23104975)
Supplement: Supplementary file 1 [file sensors-23-04975-s001.zip]

Archive with 1 entries (1 files):
- sensors-2385394-supplementary.pdf
